# Supplementary material for: Branched-Chain Amino Acids and Di-Alanine Supplementation in Aged Mice: A Translational Study on Sarcopenia
Source: Nutrients. 2023 Jan 9;15(2):330. doi: 10.3390/nu15020330 (PMC9861351; doi:10.3390/nu15020330)
Supplement: Supplementary file 1 [file nutrients-15-00330-s001.zip]

Archive with 1 entries (1 files):
- nutrients-2121711-supplementary.pdf
